# Supplementary material for: Experience of a Romanian Lyme Borreliosis Centre in the Multidisciplinary Management of Patients Evaluated for Suspected Lyme Neuroborreliosis
Source: Microorganisms. 2026 Jan 23;14(2):264. doi: 10.3390/microorganisms14020264 (PMC12943279; doi:10.3390/microorganisms14020264)
Supplement: Supplementary file 1 [file microorganisms-14-00264-s001.zip]

Archive with 1 entries (1 files):
- microorganisms-4100051-Supplementary File S1.xlsx
