# Supplementary material for: Experience of a Romanian Lyme Borreliosis Centre in the Multidisciplinary Management of Patients Evaluated for Suspected Lyme Neuroborreliosis
Source: Microorganisms. 2026 Jan 23;14(2):264. doi: 10.3390/microorganisms14020264 (PMC12943279; doi:10.3390/microorganisms14020264)
Supplement: Supplementary file 1 [file microorganisms-14-00264-s001.zip › microorganisms-4100051-Supplementary File S1.xlsx]

## Sheet: Patient data
Age	Sex	Urban/Rural	Year	Definite/Possible LNB	Cells in CSF	Pleocytosis	IgG CSF	IAI IgG	IgM CSF	IAI IgM	ELISA IgM	ELISA IgG	WB IgM	WB IgG	tick bite	fatigue	headache	paresthesia	neuropathic pain	memory disorder	speech disorder	facial palsy	other cranial nerve	vertigo	gait disorder/vertigo	altered mental state	meningitis	encephalits	motor impaitrment	symptoms duration
63	M	r	2023	0	1	0	0	NA	0	NA	0	1	0	1	ND	0	0	0	0	0	0	1	0	0	0	0	0	0	0	ND
63	M	r	2023	1	53	1	1	ND	0	NA	0	1	0	1	ND	1	1	1	0	0	0	0	0	1	0	0	0	1	0	<6 mo
56	M	r	2023	0	7	1	0	NA	0	NA	1	0	1	0	1	1	0	1	0	1	0	0	0	1	0	0	0	0	0	<6 mo
54	M	r	2023	0	0	0	0	NA	0	NA	0/1	0	1	0	1	0	1	1	0	0	0	0	0	1	0	0	0	0	0	<6 mo
51	M	r	2023	1	2	0	1	1	0	NA	0	1	0	1	ND	0	1	0	0	0	0	0	0	0	0	1	1	1	0	<6 mo
49	M	u	2023	1	0	0	1	1	0	NA	1	1	0	1	1	1	0	1	0	1	0	0	0	0	0	0	0	0	0	ND
45	M	u	2023	0	0	0	0	NA	0	NA	1	1	1	0/1	ND	0	0	1	0	1	0	0	0	0	0	1	0	0	0	<6 mo
41	M	r	2023	0	3	0	0	NA	0	NA	1	0	1	0	ND	0	1	0	0	0	0	0	0	1	0	0	0	0	0	<6 mo
40	M	u	2023	0	0	0	0	NA	0	NA	1	0	1	0	1	1	0	1	0	0	0	0	0	0	0	0	0	0	0	ND
36	M	u	2023	0	5	1	0	NA	0	NA	1	1	1	0	ND	0	0	0	0	0	0	0	0	0	0	0	0	0	0	ND
28	M	u	2023	0	0	0	0	NA	0	NA	1	0	1	0	ND	0	0	0	0	0	0	0	1	0	0	0	0	0	0	<6 mo
81	F	u	2023	0	9	1	0	NA	0	NA	1	1	1	0	0	0	0	1	1	0	0	0	0	0	0	0	0	0	0	>6 mo
71	F	u	2023	0	0	0	0	NA	0	NA	1	0	1	0	ND	0	0	1	0	0	0	0	0	0	0	0	0	0	0	>6 mo
68	F	u	2023	0	0	0	0	NA	0	NA	0	1	0	1	1	0	0	1	0	0	0	0	0	1	0	0	0	0	0	>6 mo
68	F	u	2023	0	0	0	1	0	0	NA	0	1	0	1	1	1	1	1	0	0	0	0	0	1	0	0	0	0	0	>6 mo
63	F	r	2023	1	0	0	1	1	0	NA	0	1	0	1	ND	1	0	0	0	0	0	0	0	0	0	0	0	0	0	>6 mo
61	F	r	2023	0	0	0	0	NA	0	NA	1	0	1	0	0	0	0	0	0	0	1	0	0	0	0	0	0	0	0	>6 mo
60	F	u	2023	1	0	0	1	1	0	NA	1	1	1	0/1	1	0	0	1	0	0	0	0	0	0	0	0	0	0	0	>6 mo
60	F	r	2023	0	1	0	0	NA	0	NA	0	1	1	0/1	1	0	0	0	0	0	0	0	0	1	0	0	0	0	0	ND
59	F	u	2023	0	0	0	0	NA	0	NA	1	0	1	0	ND	0	0	0	1	0	0	0	0	1	0	0	0	0	0	>6 mo
57	F	u	2023	0	4	0	0	NA	0	NA	1	0	1	0	0	0	0	1	0	0	1	0	0	1	1	0	0	0	1	>6 mo
55	F	u	2023	0	0	0	0	NA	0	NA	1	0	1	0	ND	1	1	1	0	0	0	0	0	1	0	1	0	0	0	>6 mo
54	F	r	2023	1	12	1	1	1	1	1	1	0	1	0	0	1	1	0	0	0	0	0	1	0	0	0	0	0	0	>6 mo
51	F	u	2023	0	2	0	0	NA	0	NA	1	0	1	0	ND	0	1	1	0	0	0	0	0	1	0	1	0	0	0	>6 mo
50	F	r	2023	0	1	0	0	NA	0	NA	1	0	1	0	ND	ND	0	1	0	0	1	1	0	0	1	0	0	0	1	>6 mo
49	F	u	2023	0	3	0	0	NA	0	NA	1	0	1	0	ND	1	0	1	0	0	0	0	0	0	0	0	0	0	0	>6 mo
49	F	r	2023	0	1	0	0	NA	0	NA	1	1	1	1	ND	0	1	0	0	0	0	0	0	0	0	0	0	0	0	<6 mo
48	F	u	2023	0	1	0	0	NA	0	NA	1	0	1	0	ND	0	1	0	0	0	0	0	0	0	0	1	0	0	0	>6 mo
44	F	u	2023	0	0	0	0	NA	0	NA	1	0	1	0	ND	1	1	1	0	1	0	0	0	0	0	0	0	0	0	>6 mo
41	F	u	2023	0	8	1	0	NA	0	NA	1	0/1	1	0	ND	0	0	0	0	0	0	0	0	0	0	0	0	0	0	<6 mo
40	F	u	2023	0	2	0	0	NA	0	NA	1	1	1	0	ND	0	0	0	0	0	0	0	0	1	0	0	0	0	0	>6 mo
39	F	r	2023	0	0	0	0	NA	0	NA	0/1	0	1	0	ND	0	1	0	0	0	0	0	0	0	0	0	0	0	0	>6 mo
38	F	u	2023	0	0	0	0	NA	0	NA	1	0	1	0	ND	0	1	1	0	0	0	0	0	0	0	1	0	0	0	<6 mo
37	F	r	2023	0	4	0	0	NA	0	NA	1	0	1	0	ND	0	0	1	0	0	0	0	0	0	0	0	0	0	0	<6 mo
33	F	u	2023	0	0	0	0	NA	0	NA	1	0	1	0	1	1	0	1	0	1	0	0	0	0	0	0	0	0	0	<6 mo
29	F	u	2023	0	0	0	0	NA	0	NA	1	0	1	0	0	0	0	1	0	0	0	0	0	0	0	0	0	0	0	>6 mo
24	F	u	2023	0	1	0	0	NA	0	NA	0	1	1	0	0	0	1	0	0	0	0	0	0	0	0	0	0	0	0	>6 mo
22	M	u	2023	0	4	0	0	NA	0	NA	1	0	1	0	1	ND	ND	ND	ND	ND	ND	ND	ND	ND	ND	ND	ND	ND	ND	ND
14	F	r	2023	0	2	0	0	NA	0	NA	1	0	1	0	1	0	0	1	0	0	0	0	0	0	0	0	0	0	1	<6 mo
7	F	r	2023	0	0	0	0	NA	0	NA	1	0	1	0	ND	0	1	0	0	0	0	0	0	0	0	0	0	0	0	>6 mo
73	M	u	2022	0	0	0	0	NA	0	NA	1	0	1	0	ND	0	1	0	0	0	0	0	0	0	0	0	0	0	0	>6 mo
58	M	u	2022	0	1	0	1	0	0	NA	1	1	1	1	ND	0	0	0	0	0	0	0	0	1	0	0	0	0	0	>6 mo
47	M	u	2022	0	0	0	0	NA	0	NA	1	0	1	0	ND	0	0	0	0	0	0	0	1	0	0	0	0	0	0	<6 mo
44	M	u	2022	0	0	0	0	NA	0	NA	1	0	1	0	ND	0	0	1	1	0	0	0	0	0	0	0	0	0	0	<6 mo
42	M	r	2022	1	0	0	1	ND	0	NA	0	1	0	1	ND	0	0	0	0	0	0	0	0	0	0	0	0	0	0	<6 mo
37	M	r	2022	0	160	1	0	NA	0	NA	1	0	1	0	1	0	1	0	0	0	1	0	1	1	0	1	1	1	1	<6 mo
24	M	u	2022	0	0	0	0	NA	0	NA	1	0	1	0	ND	0	1	1	0	1	0	0	0	0	0	0	0	0	0	>6 mo
67	F	u	2022	0	2	0	0	NA	0	NA	1	0	1	0	ND	0	0	0	0	0	0	0	0	0	0	0	0	0	0	>6 mo
56	F	r	2022	0	1	0	0	NA	0	NA	1	0	1	0	1	0	1	1	1	0	0	0	0	1	0	0	0	0	1	<6 mo
55	F	u	2022	1	175	1	1	1	1	1	0/1	0	1	0	1	0	0	0	1	0	0	1	0	0	0	0	0	0	0	<6 mo
53	F	r	2022	0	0	0	0	NA	0	NA	1	1	0	0/1	ND	0	0	0	0	0	0	0	0	0	0	0	0	0	1	<6 mo
50	F	u	2022	0	2	0	0	NA	0	NA	1	0	1	0	ND	0	1	1	0	1	0	0	0	0	0	0	0	0	0	<6 mo
48	F	u	2022	0	8	1	0	NA	0	NA	1	0	1	0	ND	0	0	0	0	0	0	0	0	0	1	0	0	0	0	>6 mo
44	F	u	2022	0	18	1	0	NA	0	NA	1	0	1	0	ND	ND	ND	ND	ND	ND	ND	ND	1	ND	ND	ND	ND	ND	ND	ND
44	F	u	2022	0	0	0	0	NA	0	NA	1	0	1	1	1	0	1	0	0	0	0	0	0	1	0	0	0	0	0	<6 mo
43	F	r	2022	0	0	0	0	NA	0	NA	1	0	1	0	ND	0	1	1	0	0	0	0	0	0	0	0	0	0	0	>6 mo
34	F	u	2022	0	1	0	0	NA	0	NA	1	0	1	0	ND	1	1	0	0	0	0	0	0	0	0	0	0	0	0	>6 mo
33	F	r	2022	0	0	0	0	NA	0	NA	1	1	1	1	ND	0	1	0	0	0	0	0	0	0	0	0	0	0	0	<6 mo
22	M	r	2022	0	0	0	0	NA	0	NA	0/1	0	1	0	ND	0	0	0	0	0	0	0	0	0	0	1	0	0	0	>6 mo
69	M	u	2021	0	102	1	0	NA	0	NA	0	1	0	0/1	ND	0	0	0	0	0	1	0	0	0	1	1	1	1	1	<6 mo
63	F	u	2021	0	0	0	0	NA	0	NA	1	0	0	1	0	0	0	0	0	1	0	0	0	1	0	0	0	0	0	>6 mo
53	M	r	2020	1	0	0	1	ND	0	NA	1	1	1	0	ND	0	0	0	0	0	0	1	0	0	0	0	0	0	0	<6 mo
76	M	r	2019	1	500	1	1	ND	0	NA	0	1	0	1	ND	0	0	0	0	0	1	0	0	0	0	1	1	1	0	<6 mo
65	M	u	2019	0	0	0	0	NA	0	NA	0	1	0	1	1	0	0	0	0	0	0	0	0	1	1	0	0	0	0	>6 mo
63	M	u	2019	1	9	1	1	ND	0	NA	0	1	0	1	ND	0	0	1	0	0	0	0	0	0	0	0	0	0	0	>6 mo
61	M	u	2019	0	0	0	1	0	0	NA	0	1	0	1	1	1	0	1	0	0	0	0	0	1	0	0	0	0	0	>6 mo
48	M	u	2019	0	3	0	1	0	0	NA	0/1	1	-	1	1	1	0	0	0	0	0	0	1	0	0	0	0	0	0	>6 mo
46	M	u	2019	0	12	1	0	NA	0	NA	1	0	0	1	1	0	0	1	0	0	0	0	0	0	1	0	0	0	1	>6 mo
45	M	u	2019	1	234	1	1	ND	1	ND	1	1	1	1	ND	1	1	0	1	0	0	0	0	0	0	0	0	0	0	>6 mo
36	M	u	2019	1	2	0	1	ND	0	NA	1	0/1	1	0	1	1	0	1	0	0	0	0	0	0	0	0	0	0	0	<6 mo
30	M	u	2019	0	0	0	1	0	0	NA	0	1	0	0/1	1	0	0	0	0	0	0	0	0	0	0	0	0	0	0	>6 mo
26	M	u	2019	1	0	0	1	1	0	NA	1	0	1	0	1	0	0	1	0	0	0	0	0	1	0	0	0	0	0	>6 mo
68	F	u	2019	1	0	0	1	0/1	0	NA	0	1	0	1	1	0	0	0	0	1	0	0	0	1	0	0	0	0	0	>6 mo
64	F	u	2019	0	0	0	0	NA	0	NA	0	0/1	0	0/1	1	0	0	1	0	1	0	0	0	0	0	0	0	0	1	>6 mo
59	F	r	2019	1	0	0	1	ND	0	NA	1	1	1	1	1	0	0	1	1	0	0	0	0	0	0	0	0	0	1	>6 mo
57	F	r	2019	1	0	0	1	ND	1	ND	1	1	1	0	ND	1	1	1	1	0	0	0	0	0	0	0	0	0	0	>6 mo
55	F	u	2019	1	0	0	1	ND	0	NA	0	1	0	1	1	1	0	1	0	0	0	0	0	0	0	0	0	0	0	>6 mo
52	F	u	2019	0	3	0	0	NA	0	NA	1	0	1	0	ND	0	1	0	0	0	0	0	0	0	0	0	0	0	0	>6 mo
50	F	u	2019	1	12	1	1	1	0	NA	1	0	1	0	1	0	0	1	0	0	0	0	0	1	1	0	0	0	1	>6 mo
49	F	u	2019	0	0	0	1	0	0	NA	0	1	0	1	1	0	0	0	0	0	0	0	0	1	1	0	0	0	0	<6 mo
49	F	u	2019	0	0	0	0	NA	0	NA	1	0	1	0	ND	0	1	1	1	0	1	0	0	0	0	0	0	0	1	<6 mo
48	F	r	2019	0	0	0	0	NA	0	NA	1	0	1	0	1	0	0	0	0	0	0	0	0	1	0	0	0	0	0	>6 mo
35	F	u	2019	0	2	0	0	NA	0	NA	1	0	1	0	0	0	1	1	0	0	0	0	0	0	0	0	0	0	0	ND
33	F	u	2019	0	0	0	0	NA	0	NA	1	0	1	0	1	0	0	1	0	0	0	0	0	1	0	0	0	0	0	>6 mo
24	F	r	2019	0	0	0	0	NA	0	NA	1	0	1	0	1	1	1	1	0	0	0	0	0	0	0	0	0	0	0	>6 mo
22	F	u	2019	1	0	0	1	ND	0	NA	1	1	1	0/1	ND	0	1	0	0	0	0	0	0	0	0	0	0	0	0	>6 mo
68	M	u	2018	0	0	0	1	0	0	NA	1	1	1	0	1	0	1	1	0	0	0	0	0	0	0	0	0	0	0	>6 mo
60	M	u	2018	0	0	0	0	NA	0	NA	1	0	1	0	1	1	0	1	0	0	0	0	0	0	0	0	0	0	0	>6 mo
56	M	u	2018	0	14	1	0	NA	0	NA	0/1	1	0	0/1	ND	0	0	0	0	0	0	0	0	0	0	1	0	1	1	<6 mo
53	M	u	2018	0	0	0	0	NA	0	NA	1	0	1	0	ND	0	0	0	0	0	0	0	0	0	0	0	0	0	1	>6 mo
50	M	r	2018	1	0	0	1	ND	0	NA	1	1	0	1	0	0	1	1	0	1	1	0	0	0	0	0	0	0	0	>6 mo
48	M	r	2018	1	26	1	1	ND	0	NA	0	1	0	1	ND	1	0	0	0	0	0	0	1	1	0	0	0	0	0	>6 mo
45	M	u	2018	0	2	0	0	NA	0	NA	1	1	0	0/1	ND	0	0	1	0	0	0	0	0	1	0	0	0	0	0	>6 mo
41	M	r	2018	0	0	0	0	NA	0	NA	0	1	0	1	1	0	1	1	0	0	0	0	0	1	0	0	0	0	1	>6 mo
35	M	u	2018	1	0	0	1	ND	0	NA	1	1	1	0/1	1	0	1	1	0	0	0	1	0	0	0	0	0	0	0	>6 mo
34	M	u	2018	1	0	0	1	ND	0	NA	1	1	0	1	1	1	0	0	0	0	0	0	0	1	0	0	0	0	1	<6 mo
33	M	r	2018	1	142	1	1	ND	0	NA	1	0	1	0	1	0	1	0	0	0	0	0	0	1	0	0	1	0	0	<6 mo
33	M	r	2018	1	3	0	1	ND	0	NA	0	1	0	1	1	0	0	1	0	0	0	0	0	0	0	0	0	0	0	<6 mo
28	M	r	2018	1	0	0	1	0/1	0	NA	1	1	0	1	ND	0	0	1	0	0	0	0	0	0	0	0	0	0	0	>6 mo
24	M	u	2018	1	66	1	1	ND	0	NA	1	1	1	0	ND	0	1	0	0	0	0	0	0	0	0	0	0	0	0	<6 mo
20	M	u	2018	1	517	1	1	ND	0	NA	1	1	1	1	1	0	1	0	0	0	0	0	0	0	0	0	1	0	0	<6 mo
55	F	u	2018	0	0	0	1	0	0	NA	1	1	1	1	ND	0	1	1	0	0	0	0	0	1	0	0	0	0	0	<6 mo
52	F	r	2018	0	0	0	0	NA	0	NA	1	0	1	0	0	0	0	1	1	0	0	0	0	0	1	0	0	0	1	>6 mo
52	F	u	2018	0	0	0	0	NA	0	NA	1	0	1	0	1	1	0	0	0	0	0	0	0	0	0	0	0	0	0	>6 mo
49	F	r	2018	0	0	0	0	NA	0	NA	1	0	1	0	0	0	1	0	0	0	0	0	0	1	0	0	0	0	0	ND
45	F	u	2018	0	0	0	0	NA	0	NA	1	0	1	0	1	0	0	1	0	0	0	0	0	0	0	0	0	0	0	>6 mo
44	F	r	2018	0	0	0	0	NA	0	NA	1	0	1	0	ND	1	1	1	0	0	0	0	0	0	0	0	0	0	0	<6 mo
43	F	u	2018	0	0	0	0	NA	0	NA	1	0	1	0	0	0	0	1	1	0	0	0	0	1	0	0	0	0	1	>6 mo
43	F	u	2018	0	0	0	0	NA	0	NA	1	1	1	0	ND	0	1	0	0	0	0	1	0	0	0	0	0	0	0	<6 mo
38	F	u	2018	0	17	1	0	NA	0	NA	1	0	1	0	1	1	0	1	0	0	0	0	0	0	0	0	0	0	0	ND
34	F	u	2018	0	0	0	0	NA	0	NA	1	0	1	0	1	0	0	1	0	0	0	0	0	0	0	0	0	0	0	<6 mo
32	F	u	2018	0	0	0	0	NA	0	NA	1	0	1	0	ND	0	0	1	0	0	0	0	0	0	0	0	0	0	0	>6 mo
24	F	u	2018	0	0	0	0	NA	0	NA	1	1	1	1	1	1	1	1	0	0	0	0	0	0	0	0	0	0	0	>6 mo
41	M	u	2017	0	1	0	0	NA	0	NA	0	1	0	1	0	0	0	1	0	0	0	0	0	1	0	0	0	0	0	>6 mo
39	M	u	2017	1	0	0	0	NA	1	1	1	0	1	0	1	0	0	1	0	0	0	0	0	0	0	0	0	0	0	<6 mo
37	M	u	2017	0	20	1	1	0	1	0	1	0	1	0	ND	0	1	0	0	0	0	0	1	0	0	0	0	0	0	<6 mo
26	M	u	2017	1	0	0	1	1	0	NA	1	1	0	1	1	1	0	1	0	0	0	0	0	0	0	0	0	0	0	>6 mo
64	F	u	2017	1	0	0	1	ND	0	NA	0	1	0	1	1	0	0	0	0	0	0	1	0	0	0	0	0	0	0	<6 mo
64	F	u	2017	0	0	0	1	0	0	NA	1	1	0	1	1	0	1	0	0	0	0	0	0	0	0	0	0	0	1	ND
57	F	u	2017	0	0	0	0	NA	0	NA	1	0	1	0	ND	0	0	1	0	0	0	0	1	0	0	0	0	0	0	>6 mo
52	F	u	2017	0	0	0	1	0	0	NA	0/1	0	1	0	ND	1	0	0	0	0	0	0	0	0	0	0	0	0	0	>6 mo
44	F	u	2017	0	1	0	0	NA	0	NA	1	0	1	0	ND	0	1	0	0	0	0	0	0	1	0	0	0	0	0	>6 mo
44	F	u	2017	0	1	0	0	NA	0	NA	1	0	1	0	ND	0	0	0	0	0	0	0	0	0	0	0	0	0	0	<6 mo
39	F	u	2017	0	0	0	1	0	0	NA	1	1	1	1	ND	0	0	1	0	0	0	0	0	1	0	0	0	0	1	>6 mo
35	F	r	2017	0	2	0	0	NA	0	NA	1	0	1	0	1	0	1	0	0	0	0	0	0	0	0	0	0	0	0	<6 mo
29	F	u	2017	0	0	0	0	NA	0	NA	1	0	1	0	ND	0	0	1	0	0	0	0	0	0	0	0	0	0	1	<6 mo
29	F	u	2017	0	1	0	0	NA	0	NA	1	1	1	0	ND	0	1	0	0	0	1	0	0	0	0	1	0	0	0	ND
27	F	u	2017	0	2	0	0	NA	0	NA	0	1	0	1	ND	1	1	0	0	0	0	0	0	0	0	0	0	0	0	<6 mo
20	F	u	2017	0	NA	NA	0	NA	0	NA	1	0	1	0	1	0	1	0	0	0	0	0	0	1	0	0	0	0	0	>6 mo
16	F	r	2017	0	2	0	0	NA	0	NA	1	0	1	0	1	0	1	0	0	0	0	0	0	0	0	0	0	0	0	<6 mo
67	M	u	2016	0	0	0	1	0	0	NA	1	1	1	0	1	0	0	1	0	0	1	0	0	0	0	0	0	0	1	<6 mo
58	M	u	2016	0	0	0	1	0	0	NA	0	1	0	1	1	1	0	0	0	0	0	0	0	0	0	0	0	0	1	>6 mo
57	M	u	2016	1	0	0	1	ND	0	NA	1	1	1	1	ND	0	0	0	0	0	0	0	0	0	0	0	0	0	1	<6 mo
56	M	r	2016	0	0	0	0	NA	0	NA	1	0	1	0	ND	0	0	0	0	0	1	0	0	0	0	1	0	0	0	ND
52	M	u	2016	0	0	0	1	0	0	NA	0/1	1	1	1	1	0	0	1	0	0	0	0	1	0	1	0	0	0	0	ND
52	M	r	2016	1	21	1	1	1	0	NA	0	1	0	1	1	0	1	0	0	0	0	0	0	0	0	0	0	0	0	>6 mo
44	M	u	2016	0	0	0	1	0	0	NA	0	1	0	1	1	1	1	0	0	0	0	0	0	0	0	0	0	0	0	>6 mo
41	M	r	2016	1	0	0	1	ND	0	NA	1	1	1	1	1	0	0	0	0	0	0	0	0	0	0	0	0	0	0	<6 mo
35	M	u	2016	0	5	1	0	NA	0	NA	0/1	0	1	0	ND	0	0	0	0	0	0	0	1	0	0	0	0	0	0	>6 mo
34	M	u	2016	0	2	0	0	NA	0	NA	1	0	1	0	0	0	0	1	0	0	0	0	1	0	1	0	0	0	1	>6 mo
34	M	u	2016	0	1	0	0	NA	0	NA	1	0	1	0	ND	ND	ND	ND	ND	ND	ND	ND	ND	ND	ND	ND	ND	ND	ND	ND
32	M	u	2016	0	0	0	0	NA	0	NA	1	0	1	0	0	1	0	1	0	0	0	0	0	1	0	0	0	0	0	<6 mo
29	M	u	2016	1	1	0	1	ND	0	NA	0/1	0	1	0	0	0	0	0	0	0	0	0	0	0	0	0	0	0	0	<6 mo
24	M	u	2016	0	0	0	1	0	0	NA	1	0/1	1	0	1	0	0	0	0	0	0	0	0	0	0	0	0	0	0	ND
19	M	r	2016	0	0	0	0	NA	0	NA	1	0	1	0	ND	0	0	0	0	0	0	0	0	0	0	1	0	0	0	<6 mo
73	F	u	2016	1	0	0	1	1	0	NA	0	1	0	1	1	0	1	0	0	0	0	0	1	0	0	0	0	0	0	<6 mo
48	F	u	2016	0	0	0	0	NA	0	NA	1	0	1	0	ND	1	1	1	0	0	0	0	0	1	0	0	0	0	0	>6 mo
45	F	u	2016	0	0	0	0	NA	0	NA	0	0/1	0	1	1	ND	ND	ND	ND	ND	ND	ND	ND	ND	ND	ND	ND	ND	ND	ND
43	F	r	2016	0	1	0	0	NA	0	NA	1	0/1	1	1	1	1	1	0	0	0	0	0	0	1	0	0	0	0	0	>6 mo
40	F	r	2016	1	0	0	1	1	0	NA	0	1	0	1	1	1	0	1	0	0	0	0	1	1	1	0	0	0	1	>6 mo
39	F	r	2016	1	2	0	1	ND	0	NA	1	1	1	1	1	0	1	0	0	0	0	0	0	0	0	0	0	0	0	<6 mo
38	F	u	2016	0	0	0	0	NA	0	NA	0/1	0	1	0	0	0	0	1	0	0	0	0	0	1	1	0	0	0	0	<6 mo
32	F	u	2016	0	7	1	0	NA	0	NA	1	0	0	1	ND	0	0	0	0	0	0	0	0	0	0	1	0	0	0	>6 mo
27	F	u	2016	0	40	1	0	NA	0	NA	1	1	1	1	1	0	0	0	0	0	0	0	1	0	0	0	0	0	0	<6 mo
26	F	u	2016	0	506	1	0	NA	0	NA	1	0	1	0	ND	0	0	0	0	0	0	0	1	0	0	0	0	0	0	ND
23	F	u	2016	0	0	0	1	0	0	NA	1	0/1	1	0	0	0	0	0	0	0	0	0	1	0	0	0	0	0	0	ND
48	M	R	2016	1	72	1	1	ND	0	NA	0	1	0	1	1	0	1	0	0	0	0	0	0	0	0	0	0	0	0	<6 mo
63	M	u	2015	1	21	1	1	ND	0	NA	0	1	0	1	1	0	1	1	1	0	0	0	0	0	0	0	0	0	0	<6 mo
61	M	u	2015	1	0	0	1	ND	0	NA	1	1	0/1	1	1	1	1	0	0	0	0	0	0	0	0	0	0	0	0	>6 mo
50	M	u	2015	0	3	0	1	0	0	NA	0	1	0	1	1	1	1	1	0	0	0	0	0	0	0	0	0	0	0	<6 mo
46	M	u	2015	0	0	0	0	NA	0	NA	0/1	0	0/1	0	1	0	0	1	0	0	0	0	0	1	0	0	0	0	0	>6 mo
45	M	u	2015	0	0	0	0	NA	0	NA	1	0	0	1	1	1	0	0	0	0	0	0	0	0	0	1	0	0	0	>6 mo
44	M	u	2015	0	5	1	0	NA	0	NA	1	1	0	1	1	0	0	1	0	0	0	0	0	1	0	0	0	0	0	>6 mo
43	M	u	2015	0	0	0	1	0	0	NA	0	1	0	1	1	0	0	0	0	0	0	0	0	0	0	0	0	0	0	<6 mo
38	M	u	2015	0	1	0	0	NA	0	NA	1	0	1	0	ND	0	1	1	0	0	0	0	0	1	0	0	0	0	0	>6 mo
35	M	u	2015	1	10	1	1	ND	0	NA	1	1	1	1	ND	0	0	0	0	0	0	0	0	0	0	0	0	0	0	ND
35	M	u	2015	0	1	0	0	NA	0	NA	1	0	0	1	1	0	1	1	0	0	0	0	0	1	0	0	0	0	0	>6 mo
33	M	u	2015	1	0	0	1	ND	1	ND	1	1	1	1	1	1	1	0	0	0	0	0	0	0	0	0	0	0	0	<6 mo
28	M	u	2015	0	1	0	0	NA	0	NA	1	0	0/1	1	ND	1	0	0	0	0	0	0	0	1	0	0	0	0	0	<6 mo
28	M	u	2015	0	0	0	0	NA	0	NA	1	0	1	0	ND	0	1	0	0	0	0	0	0	0	0	0	0	0	0	>6 mo
68	F	u	2015	1	53	1	1	ND	0	NA	0	1	0	1	ND	0	1	0	0	0	0	0	0	0	0	0	1	0	0	<6 mo
61	F	r	2015	0	3	0	ND	NA	0	NA	0	1	0	1	ND	0	0	0	0	0	0	0	0	1	0	0	0	0	0	>6 mo
58	F	u	2015	1	0	0	1	0/1	0	NA	1	1	0	1	1	0	1	0	0	0	0	0	0	1	0	0	0	0	0	>6 mo
56	F	u	2015	1	0	0	1	ND	0	NA	0/1	1	0/1	1	ND	0	0	1	0	0	0	0	0	0	0	0	0	0	0	ND
54	F	u	2015	0	0	0	0	NA	0	NA	1	0	1	0	0	0	0	1	0	0	0	0	1	1	0	0	0	0	0	>6 mo
50	F	u	2015	0	0	0	0	NA	0	NA	0/1	0	1	1	ND	0	0	0	0	0	0	0	0	1	0	0	0	0	0	>6 mo
49	F	u	2015	0	0	0	1	0	0	NA	0	1	0	1	ND	0	0	1	0	0	0	0	0	1	0	0	0	0	0	>6 mo
48	F	u	2015	0	0	0	0	NA	0	NA	1	0	1	0	0	0	1	1	0	0	0	0	0	0	0	0	0	0	0	<6 mo
40	F	u	2015	0	4	0	0	NA	0	NA	1	0	1	0	1	0	1	1	0	0	0	0	1	0	0	0	0	0	0	>6 mo
39	F	u	2015	0	1	0	0	NA	0	NA	0	1	1	0	0	0	0	0	0	0	1	0	0	0	0	1	0	0	1	ND
37	F	u	2015	0	1	0	0	NA	0	NA	1	0	0	1	1	0	1	0	0	0	0	0	0	1	0	0	0	0	0	>6 mo
38	F	u	2015	0	0	0	0	NA	0	NA	1	1	1	1	1	1	0	1	0	1	0	0	0	1	0	0	0	0	0	ND
37	F	u	2015	0	0	0	0	NA	0	NA	1	0	1	0	ND	1	0	0	0	0	0	0	1	0	0	0	0	0	1	>6 mo
36	F	u	2015	0	0	0	0	NA	0	NA	1	0	1	0	ND	0	0	0	0	0	0	0	0	1	0	0	0	0	0	>6 mo
36	F	u	2015	0	0	0	0	NA	0	NA	1	0	1	0	0	1	1	1	0	0	0	0	0	0	0	0	0	0	0	<6 mo
31	F	u	2015	0	5	1	0	NA	0	NA	1	0	1	0	ND	0	1	1	0	0	0	0	0	0	0	0	0	0	1	<6 mo
30	F	u	2015	1	0	0	0	NA	1	1	1	0	0/1	0	1	1	0	1	0	0	0	0	0	1	0	0	0	0	0	<6 mo
28	F	u	2015	0	0	0	0	NA	0	NA	1	0	0/1	1	0	0	1	1	0	0	0	0	0	0	0	0	0	0	0	<6 mo
25	F	r	2015	1	506	1	0	NA	1	ND	1	0	0	1	ND	0	1	0	0	0	0	0	0	0	0	1	0	0	1	<6 mo
24	F	u	2015	0	0	0	0	NA	0	NA	1	0	1	0	ND	0	0	0	0	0	0	0	0	1	0	0	0	0	0	<6 mo
58	M	u	2014	1	1	0	1	ND	1	ND	0	1	0	1	1	0	1	0	0	0	0	0	0	1	0	0	0	0	0	ND
55	M	u	2014	0	1	0	0	NA	0	NA	1	0	0	0/1	ND	0	0	0	0	0	0	0	0	0	0	0	0	0	1	>6 mo
49	M	u	2014	0	1	0	0	NA	0	NA	0	1	0	1	ND	0	1	1	0	0	0	1	0	1	0	0	0	0	0	ND
48	M	u	2014	0	35	1	0	NA	0	NA	1	1	0	1	ND	0	0	0	0	1	1	0	1	0	1	1	0	0	1	<6 mo
44	M	r	2014	1	1	0	1	ND	0	NA	1	1	0	1	ND	ND	ND	ND	ND	ND	ND	ND	ND	ND	ND	ND	ND	ND	ND	ND
32	M	u	2014	0	NA	NA	0	NA	0	NA	1	1	0	1	ND	ND	ND	ND	ND	ND	ND	ND	ND	ND	ND	ND	ND	ND	ND	ND
28	M	u	2014	1	2	0	1	ND	0	NA	1	1	1	1	1	ND	ND	ND	ND	ND	ND	ND	ND	ND	ND	ND	ND	ND	ND	ND
27	M	r	2014	0	3	0	0	NA	0	NA	1	0/1	1	1	1	1	0	0	0	1	0	0	0	1	0	0	0	0	0	>6 mo
27	M	u	2014	0	9	1	0	NA	0	NA	1	0	1	0	ND	0	0	0	0	0	1	0	0	1	1	0	0	0	1	>6 mo
54	F	u	2014	0	16	1	0	NA	0	NA	1	0	1	0/1	1	0	1	0	0	0	0	0	0	1	1	0	0	0	0	>6 mo
53	F	u	2014	0	1	0	0	NA	0	NA	0/1	1	0	1	0	0	1	1	0	0	0	0	0	1	0	0	0	0	0	ND
50	F	r	2014	0	3	0	0	NA	0	NA	1	1	0	1	1	0	0	1	0	0	0	0	0	1	1	0	0	0	0	<6 mo
49	F	u	2014	0	0	0	0	NA	0	NA	1	1	1	1	0	0	0	0	0	0	0	0	0	0	0	0	0	0	0	ND
45	F	u	2014	0	2	0	0	NA	0	NA	0	1	0	1	ND	0	0	1	0	1	0	0	0	0	0	0	0	0	0	<6 mo
45	F	u	2014	0	2	0	0	NA	0	NA	1	0	0	0/1	ND	0	0	0	0	0	0	1	0	0	0	0	0	0	0	>6 mo
44	F	u	2014	0	2	0	0	NA	0	NA	1	1	0/1	1	1	0	1	0	0	0	0	0	0	1	0	0	0	0	0	>6 mo
38	F	u	2014	0	1	0	0	NA	0	NA	0	1	0	1	ND	0	0	0	1	0	0	0	0	0	1	0	0	0	1	>6 mo
37	F	u	2014	0	120	1	0	NA	0	NA	1	1	1	0	ND	0	1	0	0	0	0	0	0	0	0	0	0	0	0	<6 mo
36	F	u	2014	0	1	0	0	NA	0	NA	1	0	0/1	0/1	ND	0	1	0	0	0	0	0	0	0	0	0	0	0	0	<6 mo
37	F	r	2014	0	37	1	0	NA	0	NA	1	1	0	1	ND	0	1	1	0	0	0	0	0	0	0	0	0	0	0	>6 mo
33	F	u	2014	0	2	0	0	NA	0	NA	1	0	0/1	0	1	1	0	1	0	0	0	0	0	0	0	0	0	0	0	>6 mo
33	F	u	2014	0	2	0	0	NA	0	NA	1	0	0	1	1	1	1	1	0	0	0	0	0	1	1	0	0	0	0	>6 mo
81	M	r	2013	0	1	0	0	NA	0	NA	0/1	1	1	1	1	0	0	0	0	0	0	1	1	1	0	0	0	0	0	<6 mo
62	M	u	2013	1	29	1	1	ND	0	NA	1	1	0	0/1	ND	0	1	0	0	0	0	0	0	0	0	1	0	1	0	<6 mo
61	M	u	2013	0	1	0	1	0	0	NA	0	1	0	1	1	0	0	1	0	0	0	0	0	0	0	0	0	0	1	>6 mo
51	M	r	2013	0	1	0	0	NA	0	NA	1	1	0	1	1	1	1	1	0	0	0	0	0	0	0	0	0	0	0	ND
48	M	u	2013	1	1	0	1	ND	0	NA	1	1	0/1	1	ND	0	0	0	0	0	1	0	0	0	0	1	0	0	1	<6 mo
47	M	u	2013	1	1	0	1	ND	0	NA	1	1	1	1	ND	1	0	0	0	0	0	0	0	1	0	0	0	0	0	ND
43	M	r	2013	1	1	0	1	ND	0	NA	1	1	0	1	ND	0	0	0	0	0	0	0	0	0	0	0	0	0	1	<6 mo
33	M	u	2013	0	2	0	0	NA	0	NA	1	0	1	0	ND	0	1	1	0	0	0	0	1	1	0	0	0	0	0	>6 mo
29	M	u	2013	0	1	0	0	NA	0	NA	0/1	-	1	0/1	ND	1	0	0	0	1	0	0	0	1	0	0	0	0	0	>6 mo
27	M	u	2013	0	4	0	0	NA	0	NA	1	0	1	0	1	0	1	0	0	0	0	0	0	0	0	0	0	0	0	<6 mo
27	M	r	2013	0	1	0	0	NA	0	NA	1	1	0	0/1	ND	0	1	0	0	0	0	0	0	1	0	0	0	0	1	>6 mo
61	F	u	2013	1	1	0	1	ND	0	NA	1	0	0	1	ND	0	0	0	0	0	0	0	0	1	1	0	0	0	0	>6 mo
57	F	u	2013	1	NA	NA	1	ND	0	NA	1	1	0	1	1	1	0	0	0	0	0	0	1	0	0	0	0	0	1	>6 mo
56	F	u	2013	0	2	0	0	NA	0	NA	1	1	1	1	1	0	1	0	0	1	0	0	0	1	0	0	0	0	0	ND
54	F	u	2013	1	1	0	1	ND	0	NA	1	1	0/1	1	ND	0	1	0	0	0	0	0	0	1	1	0	0	0	0	<6 mo
54	F	u	2013	1	2	0	1	ND	0	NA	1	0	1	1	ND	0	1	1	0	1	0	0	0	1	0	0	0	0	0	<6 mo
54	F	u	2013	1	1	0	1	ND	0	NA	1	1	0	1	ND	1	1	0	0	0	0	0	0	1	0	0	0	0	0	>6 mo
52	F	u	2013	1	1	0	1	ND	0	NA	1	0	1	0/1	ND	0	1	1	0	0	0	0	0	1	0	0	0	0	1	>6 mo
51	F	u	2013	0	1	0	0	NA	0	NA	1	1	1	1	ND	0	0	1	0	0	0	0	0	0	1	0	0	0	0	<6 mo
46	F	r	2013	0	10	1	0	NA	0	NA	1	0	1	0	0	0	1	0	0	0	0	0	0	0	0	0	0	0	0	<6 mo
43	F	u	2013	1	1	0	0	NA	1	ND	1	1	0	1	1	1	1	0	0	0	0	0	0	0	0	0	0	0	0	<6 mo
42	F	u	2013	0	1	0	0	NA	0	NA	1	0	1	0	0	1	0	0	0	0	0	0	0	1	1	0	0	0	1	ND
41	F	u	2013	0	0	0	0	NA	0	NA	1	0	1	0/1	ND	1	1	0	0	0	0	0	0	0	0	0	0	0	0	>6 mo
39	F	u	2013	0	2	0	0	NA	0	NA	1	0	0/1	1	0	1	1	0	0	1	0	0	0	0	0	1	0	0	0	>6 mo
39	F	r	2013	0	1	0	0	NA	0	NA	0	1	1	0/1	1	1	0	0	0	0	0	0	0	0	0	0	0	0	0	<6 mo
35	F	u	2013	0	1	0	0	NA	0	NA	1	1	1	1	1	0	1	0	0	0	0	0	0	1	0	0	0	0	0	<6 mo
32	F	u	2013	1	0	0	0	NA	1	ND	1	0	0	1	ND	1	1	1	0	0	0	0	0	1	0	0	0	0	0	>6 mo
32	F	u	2013	1	21	1	0	NA	1	1	1	0	0	1	ND	0	0	0	0	0	0	0	1	0	0	0	0	0	0	<6 mo
32	F	u	2013	0	0	0	0	NA	0	NA	1	0	0	1	ND	1	1	1	0	0	0	0	0	0	0	0	0	0	0	ND
27	F	r	2013	0	36	1	0	NA	0	NA	1	0	1	1	ND	0	1	0	0	0	0	0	0	0	0	0	0	0	0	>6 mo
27	F	r	2013	1	1	0	1	ND	1	ND	0	1	0	1	ND	1	1	1	0	0	0	0	0	1	0	0	0	0	0	<6 mo
26	F	u	2013	0	5	1	0	NA	0	NA	0/1	0	0	1	1	0	0	1	0	0	0	0	0	1	1	0	0	0	1	>6 mo
25	F	u	2013	1	20	1	0	NA	1	ND	1	0	0/1	1	ND	1	1	0	0	0	0	0	0	0	0	0	0	0	0	<6 mo
23	F	r	2013	0	1	0	0	NA	0	NA	1	0	1	1	ND	0	1	0	0	0	0	0	1	1	1	0	0	0	0	ND
22	F	u	2013	0	26	1	0	NA	0	NA	1	1	0	0/1	ND	1	0	1	0	0	1	0	0	0	0	0	0	0	0	ND
21	F	u	2013	0	1	0	0	NA	0	NA	1	0	1	0	1	1	0	0	0	0	0	0	0	1	1	0	0	0	1	>6 mo
5	M	u	2013	1	4	0	0	NA	1	ND	1	0	0	0/1	ND	0	0	0	0	0	0	1	0	0	0	1	1	1	1	<6 mo
64	M	u	2012	1	21	1	0	NA	0	NA	1	0	1	0	0	0	0	1	0	0	0	0	0	0	1	0	0	0	1	ND
63	M	u	2012	0	NA	NA	0	NA	0	NA	0	1	0/1	0/1	ND	0	0	0	0	0	0	0	0	0	0	0	0	0	0	>6 mo
33	M	u	2012	0	2	0	0	NA	0	NA	1	0	1	0	ND	ND	ND	ND	ND	ND	ND	ND	ND	ND	ND	ND	ND	ND	ND	ND
30	M	u	2012	0	1	0	0	NA	0	NA	0/1	0	0/1	0	1	0	0	0	0	1	0	0	0	0	0	0	0	0	0	ND
24	M	r	2012	0	2	0	0	NA	0	NA	1	0	1	0	1	0	1	0	0	0	0	0	0	1	0	0	0	0	0	>6 mo
66	F	u	2012	0	0	0	0	NA	0	NA	1	1	0	1	ND	0	0	1	0	0	1	0	0	0	0	0	0	0	0	>6 mo
63	F	u	2012	1	1	0	1	ND	0	NA	0	1	0	1	ND	1	0	1	0	0	0	0	1	0	1	0	0	0	0	>6 mo
57	F	u	2012	0	2	0	0	NA	0	NA	1	0/1	0/1	1	1	1	1	0	0	0	1	0	0	1	1	0	0	0	1	>6 mo
55	F	u	2012	0	2	0	0	NA	0	NA	1	0	1	0	ND	0	0	0	0	0	0	0	0	0	0	0	0	0	0	>6 mo
53	F	u	2012	0	1	0	0	NA	0	NA	0	0/1	1	0/1	1	1	0	1	0	0	0	0	0	0	1	0	0	0	0	<6 mo
51	F	u	2012	0	1	0	0	NA	0	NA	1	0	1	0	ND	0	0	1	0	0	1	0	0	1	0	0	0	0	1	>6 mo
50	F	u	2012	1	NA	NA	0	NA	1	ND	1	1	0	1	ND	0	1	1	0	0	0	0	0	0	0	0	0	0	0	>6 mo
48	F	u	2012	0	3	0	0	NA	0	NA	1	0	0	1	1	0	1	0	0	0	0	0	0	1	0	0	0	0	0	>6 mo
47	F	u	2012	0	1	0	0	NA	0	NA	0	1	1	1	ND	0	0	1	1	0	0	0	0	0	0	0	0	0	0	<6 mo
41	F	r	2012	1	1	0	1	ND	0	NA	1	0	1	1	ND	0	1	0	0	1	1	1	0	0	0	0	0	0	0	>6 mo
41	F	u	2012	0	5	1	0	NA	0	NA	0	1	0	1	ND	0	1	1	0	0	0	0	0	0	1	0	0	0	0	ND
39	F	u	2012	0	1	0	0	NA	0	NA	1	0	0/1	0	1	1	1	0	0	0	0	0	0	0	0	0	0	0	0	>6 mo
38	F	u	2012	1	15	1	0	NA	1	ND	1	0/1	0	1	ND	0	0	1	0	0	0	0	0	0	0	0	1	0	0	ND
37	F	u	2012	0	1	0	0	NA	0	NA	1	0	1	0	ND	1	1	1	0	1	0	0	1	0	0	0	0	0	1	>6 mo
36	F	u	2012	1	2	0	1	ND	0	NA	1	1	1	1	0	0	0	1	0	0	1	0	0	0	1	0	0	0	0	<6 mo
35	F	r	2012	1	2	0	0	NA	1	ND	1	0	1	0	ND	0	1	1	0	1	1	0	0	1	0	0	0	0	1	>6 mo
34	F	u	2012	1	1	0	1	ND	0	NA	0	0/1	0	1	1	1	1	1	0	1	0	0	0	1	1	0	0	0	0	>6 mo
32	F	u	2012	1	40	1	1	ND	1	ND	1	0	1	0	ND	0	0	1	0	0	0	0	0	0	0	1	0	0	0	<6 mo
32	F	u	2012	1	NA	NA	1	ND	0	NA	1	1	1	1	1	0	0	0	0	0	0	0	0	1	1	0	0	0	0	<6 mo
29	F	u	2012	1	9	1	0	NA	1	ND	0/1	0	1	1	0	0	0	1	0	0	0	0	0	0	0	0	0	0	0	<6 mo
25	F	u	2012	1	1	0	1	ND	0	NA	1	1	1	1	1	1	1	0	0	0	0	0	0	0	0	0	0	0	0	>6 mo
25	F	u	2012	0	10	1	0	NA	0	NA	1	0	1	1	ND	0	0	1	0	0	0	0	0	1	0	0	0	0	0	<6 mo
25	F	u	2012	0	6	1	0	NA	0	NA	1	1	1	0/1	ND	0	1	1	0	0	0	0	0	0	0	0	0	0	1	>6 mo
24	F	u	2012	0	1	0	0	NA	0	NA	1	0	0/1	1	ND	0	1	0	0	0	0	0	0	0	0	0	0	0	0	ND
12	M	u	2012	0	1	0	0	NA	0	NA	1	0	0	1	0	0	1	0	0	0	0	0	0	1	0	0	0	0	0	>6 mo
4	M	r	2012	1	1	0	0	NA	1	1	1	0	1	0/1	ND	0	0	0	0	0	1	0	0	0	0	1	0	1	1	<6 mo
63	M	r	2011	1	14	1	1	ND	0	NA	0	1	0	1	ND	1	0	1	0	0	0	0	0	0	0	0	0	0	1	>6 mo
43	M	u	2011	0	NA	NA	0	NA	0	NA	1	0	0	0/1	0	1	1	0	0	0	0	0	0	1	1	0	0	0	0	<6 mo
41	M	u	2011	0	NA	NA	0	NA	0	NA	0/1	0	0	1	ND	0	1	1	0	0	0	0	0	1	0	0	0	0	0	>6 mo
25	M	u	2011	1	4	0	1	ND	0	NA	0	1	0	1	ND	0	0	1	1	0	0	0	0	0	0	0	0	0	0	>6 mo
24	M	u	2011	0	4	0	0	NA	0	NA	0/1	0	1	0	0	0	1	1	0	0	0	0	0	1	0	0	0	0	1	ND
24	M	u	2011	1	6	1	1	ND	0	NA	1	0/1	0	0/1	ND	1	0	0	0	0	0	0	0	1	0	0	0	0	0	<6 mo
23	M	u	2011	1	4	0	1	ND	0	NA	1	1	0	1	ND	0	1	1	1	1	0	0	0	1	1	0	0	0	0	<6 mo
44	F	u	2011	0	21	1	0	NA	0	NA	1	0	1	0	ND	1	1	0	0	1	0	0	0	0	0	1	0	0	0	>6 mo
41	F	r	2011	0	10	1	0	NA	0	NA	1	0	1	0	ND	1	0	0	0	0	0	0	0	0	1	0	0	0	1	>6 mo
41	F	r	2011	0	1	0	0	NA	0	NA	1	0	1	0	1	1	0	1	0	0	0	0	0	1	0	0	0	0	0	>6 mo
39	F	u	2011	1	1	0	0	NA	1	ND	1	0	0	1	0	1	0	1	0	1	0	0	0	1	1	0	0	0	0	>6 mo
36	F	u	2011	0	0	0	0	NA	0	NA	1	0	0	1	ND	1	0	1	0	0	0	0	0	0	0	0	0	0	0	>6 mo
35	F	u	2011	0	2	0	0	NA	0	NA	1	0	1	0	ND	0	0	1	0	0	0	0	1	1	0	0	0	0	1	<6 mo
34	F	u	2011	0	1	0	0	NA	0	NA	1	0	0	1	ND	1	0	1	0	0	0	0	0	0	1	0	0	0	1	>6 mo
34	F	u	2011	1	1	0	1	ND	0	NA	1	0	1	0	ND	0	1	1	0	0	0	0	0	1	1	0	0	0	0	<6 mo
33	F	u	2011	1	NA	NA	1	ND	0	NA	1	1	0	1	ND	ND	ND	ND	ND	ND	ND	ND	ND	ND	ND	ND	ND	ND	ND	ND
32	F	r	2011	0	1	0	0	NA	0	NA	1	0	1	0	1	0	0	0	0	0	0	0	0	0	0	0	0	0	0	<6 mo
29	F	u	2011	0	1	0	0	NA	0	NA	1	0	0	0/1	0	0	1	1	0	0	0	0	0	0	0	0	0	0	0	<6 mo
27	F	r	2011	0	1	0	0	NA	0	NA	1	0	1	1	ND	1	1	1	0	1	0	0	0	1	1	0	0	0	0	>6 mo
26	F	u	2011	0	0	0	0	NA	0	NA	1	0	0	0/1	ND	0	0	0	0	0	0	1	0	0	0	0	0	0	0	<6 mo
22	F	u	2011	0	5	1	0	NA	0	NA	0	1	0	1	ND	1	1	0	0	0	0	0	1	0	0	0	0	0	0	<6 mo
20	F	u	2011	0	0	0	0	NA	0	NA	1	0	0	0/1	ND	ND	ND	ND	ND	ND	ND	ND	ND	ND	ND	ND	ND	ND	ND	ND
19	F	u	2011	0	0	0	0	NA	0	NA	1	1	0	1	1	1	1	1	0	0	0	0	0	0	0	0	0	0	0	ND

## Sheet: Neurological Diagnostics
Diagnostic class	Definite/Possible LNB	%	Excluded LNB	%
meningo-encephalo-myelitis	16	18.18	9	4.19
demyelinating disease	7	7.95	40	18.6
peripheral neuropathy	7	7.95	16	7.44
tetra/hemi/paraparesis	5	5.68	19	8.84
multiple sclerosis (MS)	5	5.68	15	6.98
cranial nerve paresis	5	5.68	10	4.65
stroke	5	5.68	7	3.26
seizures	4	4.55	9	4.19
cephalalgia syndrome	3	3.41	18	8.37
vertigo	3	3.41	18	8.37
vestibular syndrome	3	3.41	7	3.26
hypoacuzia	2	2.27	12	5.58
cerebral microangiopathy	2	2.27	5	2.33
cerebral vasculitis	2	2.27	4	1.86
paresthesia	1	1.14	7	3.26
cerebellar syndrome	1	1.14	3	1.4
neuralgia	1	1.14	3	1.4
neuritis	1	1.14	2	0.93
syncopa	1	1.14	1	0.47
aphasia	2	2.27	0	-
cerebral atrophy	2	2.27	0	-
Arachnoid cyst	1	1.14	0	-
ataxia	1	1.14	0	-
Clippers syndrome	1	1.14	0	-
leukoaraiosis	1	1.14	0	-
myokymia facialis	1	1.14	0	-
ophthalmoplegia	1	1.14	0	-
pyramidal syndrome	1	1.14	0	-
radiculopathies	0	-	12	5.58
optic neuropathy	0	-	8	3.72
amyotrophic lateral sclerosis (ALS)	0	-	5	2.33
CNS tumor	0	-	3	1.4
cognitive dysfunction	0	-	2	0.93
Parkinson's Disease	0	-	2	0.93
aneurism	0	-	1	0.47
bipyramidal syndrome	0	-	1	0.47
blepharospasm	0	-	1	0.47
bulbar syndrome	0	-	1	0.47
Claude-Bernard-Horner syndrome	0	-	1	0.47
cortico-basal degeneration	0	-	1	0.47
dementia	0	-	1	0.47
diplopia	0	-	1	0.47
eyelid ptozis	0	-	1	0.47
intracranial hypotension	0	-	1	0.47
Meige Disease	0	-	1	0.47
Melkersson-Rosenthal syndrome	0	-	1	0.47
Miller Fisher syndrome	0	-	1	0.47
myasthenia	0	-	1	0.47
oro-mandibulo-lingual dystonia	0	-	1	0.47
Parsonage Turner syndrome	0	-	1	0.47
Strumpell-Lorrain syndrome	0	-	1	0.47

## Sheet: Rheumatological Diagnostics
Diagnostic class	Definite/Possible LNB	%	Excluded LNB	%
arthrosis	7	7.95	14	6.51
spondilosis	4	4.55	13	6.05
dyscopathy	3	3.41	27	12.56
fibromyalgia	1	1.14	5	2.33
antiphospholypidic syndrome	1	1.14	1	0.47
epicondylitis	1	1.14	1	0.47
arthritis	0	-	4	1.86
aseptic necrosis of the femoral head	0	-	1	0.47
dermatomyositis	0	-	1	0.47
myositis	0	-	1	0.47
osteoporosis	0	-	1	0.47
polymyositis	0	-	1	0.47

## Sheet: Psychiatic Diagnostics
Diagnostic class	Definite/Possible LNB	%	Excluded LNB	%
depressive disorder	7	7.95	15	6.98
anxiety disorder	4	4.55	16	7.44
anxiety-depressive disorder	4	4.55	12	5.58
somatization disorder	1	1.14	1	0.47
cognitive disorder	0	-	2	0.93
insomnia	0	-	2	0.93
adaptation disorder	0	-	1	0.47
